# Supplementary material for: Validation of a Human Challenge Model Using an LT-Expressing Enterotoxigenic E. coli Strain (LSN03-016011) and Characterization of Potential Amelioration of Disease by an Investigational Oral Vaccine Candidate (VLA1701)
Source: Microorganisms. 2024 Apr 3;12(4):727. doi: 10.3390/microorganisms12040727 (PMC11051778; doi:10.3390/microorganisms12040727)
Supplement: Supplementary file 1 [file microorganisms-12-00727-s001.zip]

Archive with 1 entries (1 files):
- microorganisms-2877589-supplementary.pdf
